# Supplementary material for: Photocell-Based Optofluidic Device for Clogging-Free Cell Transit Time Measurements
Source: Biosensors (Basel). 2024 Mar 24;14(4):154. doi: 10.3390/bios14040154 (PMC11047832; doi:10.3390/bios14040154)
Supplement: Supplementary file 1 [file biosensors-14-00154-s001.zip]

Archive with 1 entries (1 files):
- biosensors-2866780-supplementary.pdf
